# Supplementary material for: The Sequential Application of Macroalgal Biosorbents for the Bioremediation of a Complex Industrial Effluent
Source: PLoS One. 2014 Jul 25;9(7):e101309. doi: 10.1371/journal.pone.0101309 (PMC4111303; doi:10.1371/journal.pone.0101309)
Supplement: Table S3 — Predictive biosorption model for treatment of industrial waste water through sequential Fe-biochar and Biochar applications. Instructions to users . 1. Cells that can be edited by the user are shaded orange. 2. Input initial dissolved concentrations of elements and the volume of effluent requiring treatment in the orange shaded cells at Step 1. The model will calculate the recommended Fe-biochar stocking density which is displayed at Step 2. 3. Select the maximum Fe-biochar stocking density for elements of interest from Step 2 and enter it in the orange shaded cell at Step 3. The model will calculate the stocking density of biochar required to remove leached and existing metals in the effluent after Fe-biochar deployment which is played at Step 4. 4. Select the maximum biochar stocking density for elements of interest from Step 4 and enter it in the orange shaded cell at Step 5. The model will calculate the predicted final concentrations of metalloids and metals after the sequential application of Fe-biochar and biochar in the effluent at Step 6. (XLSX) [file pone.0101309.s004.xlsx]

## Sheet: Data Input
Step One: Input known element concentrations, target concentrations and volume of wastewater to be treated					Step Two: Determine the concentration of Fe-biochar to be applied through evaluation of model recommendation and 'FeBC Output' tab					Step Three: Input FeBC Concentration and evaluate outcome					Step Four: Determine the concentration of biochar to be applied through evaluation of the model recommendations and 'BC Output' Tab					Step Five: Input BC Concentration and evaluate outcome					Step Six: Evaluate final outcome
										FeBC Concentration (g/L):										BC Concentration (g/L):											FeBC Rec. Con.		BC Rec. Con.
Element	Initial Concentration (ug/L)	Target Concentration (ug/L)				Recommended FeBC Concentration (g/L)					Concentration following FeBC (ug/L)					Recommended BC Concentration (g/L)					Concentration following BC (ug/L)				Element	Initial Concentration (ug/L)	Target Concentration (ug/L)	Final Concentration (ug/L)			IF 0	IF 35	IF 0	IF 35
Al						0					0					0					0				Al	0	0	0						140
As						0					0					0					0				As	0	0	0				35	0	140
B						0					0					0					0				B	0	0	0						140
Ba						0					0					0					0				Ba	0	0	0
Ca						0					0					0					0				Ca	0	0	0
Cd						0					0					0					0				Cd	0	0	0				35		140
Co						0					0					0					0				Co	0	0	0
Cr						0					0					0					0				Cr	0	0	0			0
Cu						0					0					0					0				Cu	0	0	0
Fe						0					0					0					0				Fe	0	0	0
K						0					0					0					0				K	0	0	0
Mg						0					0					0					0				Mg	0	0	0
Mn						0					0					0					0				Mn	0	0	0			0		0
Mo						0					0					0					0				Mo	0	0	0				35
Na						0					0					0					0				Na	0	0	0						140
Ni						0					0					0					0				Ni	0	0	0						140
Pb						0					0					0					0				Pb	0	0	0			0			140
Se						0					0					0					0				Se	0	0	0				35	0	140
Sr						0					0					0					0				Sr	0	0	0
V						0					0					0					0				V	0	0	0						140
Zn						0					0					0					0				Zn	0	0	0						140
Volume (L):

## Sheet: FeBC Output
Element	FeBC Q-value (ug/g)	Fe-Biochar Treatment (g/L)								Predicted concentrations following Fe-Biochar Treatment (g/L)								Recommended FeBC Concnetration
		0	5	10	15	20	25	30	35	0	5	10	15	20	25	30	35	IF 0	IF 5	IF 10	IF 15	IF 20	IF 25	IF 30	IF 35
Al	-31.8	0	0	0	0	0	0	0	0	0	0	0	0	0	0	0	0	0	5	10	15	20	25	30	35
As	2.7	0	0	0	0	0	0	0	0	0	0	0	0	0	0	0	0	0	5	10	15	20	25	30	35
B	73.3	0	0	0	0	0	0	0	0	0	0	0	0	0	0	0	0	0	5	10	15	20	25	30	35
Ba	-8.3	0	0	0	0	0	0	0	0	0	0	0	0	0	0	0	0	0	5	10	15	20	25	30	35
Ca	-2517	0	0	0	0	0	0	0	0	0	0	0	0	0	0	0	0	0	5	10	15	20	25	30	35
Cd	0.07	0	0	0	0	0	0	0	0	0	0	0	0	0	0	0	0	0	5	10	15	20	25	30	35
Co	-1.16	0	0	0	0	0	0	0	0	0	0	0	0	0	0	0	0	0	5	10	15	20	25	30	35
Cr	-1.54	0	0	0	0	0	0	0	0	0	0	0	0	0	0	0	0	0	5	10	15	20	25	30	35
Cu	-2.2	0	0	0	0	0	0	0	0	0	0	0	0	0	0	0	0	0	5	10	15	20	25	30	35
Fe	-3213	0	0	0	0	0	0	0	0	0	0	0	0	0	0	0	0	0	5	10	15	20	25	30	35
K	180.2	0	0	0	0	0	0	0	0	0	0	0	0	0	0	0	0	0	5	10	15	20	25	30	35
Mg	-2663	0	0	0	0	0	0	0	0	0	0	0	0	0	0	0	0	0	5	10	15	20	25	30	35
Mn	-99.8	0	0	0	0	0	0	0	0	0	0	0	0	0	0	0	0	0	5	10	15	20	25	30	35
Mo	118.4	0	0	0	0	0	0	0	0	0	0	0	0	0	0	0	0	0	5	10	15	20	25	30	35
Na	233.3	0	0	0	0	0	0	0	0	0	0	0	0	0	0	0	0	0	5	10	15	20	25	30	35
Ni	-24.5	0	0	0	0	0	0	0	0	0	0	0	0	0	0	0	0	0	5	10	15	20	25	30	35
Pb	-0.32	0	0	0	0	0	0	0	0	0	0	0	0	0	0	0	0	0	5	10	15	20	25	30	35
Se	5.8	0	0	0	0	0	0	0	0	0	0	0	0	0	0	0	0	0	5	10	15	20	25	30	35
Sr	-19.2	0	0	0	0	0	0	0	0	0	0	0	0	0	0	0	0	0	5	10	15	20	25	30	35
V	13.5	0	0	0	0	0	0	0	0	0	0	0	0	0	0	0	0	0	5	10	15	20	25	30	35
Zn	-34.5	0	0	0	0	0	0	0	0	0	0	0	0	0	0	0	0	0	5	10	15	20	25	30	35

## Sheet: BC Output
Element	Concentration following FeBC (ug/L)	BC Q-value (ug/g)	Biochar Treatment (g/L)								Predicted concentrations following Biochar Treatment (g/L)								Recommended BC Concentration
			0	20	40	60	80	100	120	140	0	20	40	60	80	100	120	140	IF 0	IF 5	IF 10	IF 15	IF 20	IF 25	IF 30	IF 35
Al	0	7.4	0	0	0	0	0	0	0	0	0	0	0	0	0	0	0	0	0	20	40	60	80	100	120	140
As	0	0.3	0	0	0	0	0	0	0	0	0	0	0	0	0	0	0	0	0	20	40	60	80	100	120	140
B	0	76.3	0	0	0	0	0	0	0	0	0	0	0	0	0	0	0	0	0	20	40	60	80	100	120	140
Ba	0	-0.6	0	0	0	0	0	0	0	0	0	0	0	0	0	0	0	0	0	20	40	60	80	100	120	140
Ca	0	50	0	0	0	0	0	0	0	0	0	0	0	0	0	0	0	0	0	20	40	60	80	100	120	140
Cd	0	0.13	0	0	0	0	0	0	0	0	0	0	0	0	0	0	0	0	0	20	40	60	80	100	120	140
Co	0	0.03	0	0	0	0	0	0	0	0	0	0	0	0	0	0	0	0	0	20	40	60	80	100	120	140
Cr	0	0.1	0	0	0	0	0	0	0	0	0	0	0	0	0	0	0	0	0	20	40	60	80	100	120	140
Cu	0	0	0	0	0	0	0	0	0	0	0	0	0	0	0	0	0	0	0	20	40	60	80	100	120	140
Fe	0	76.2	0	0	0	0	0	0	0	0	0	0	0	0	0	0	0	0	0	20	40	60	80	100	120	140
K	0	-13304.5	0	0	0	0	0	0	0	0	0	0	0	0	0	0	0	0	0	20	40	60	80	100	120	140
Mg	0	-226.7	0	0	0	0	0	0	0	0	0	0	0	0	0	0	0	0	0	20	40	60	80	100	120	140
Mn	0	-6.4	0	0	0	0	0	0	0	0	0	0	0	0	0	0	0	0	0	20	40	60	80	100	120	140
Mo	0	4	0	0	0	0	0	0	0	0	0	0	0	0	0	0	0	0	0	20	40	60	80	100	120	140
Na	0	4067	0	0	0	0	0	0	0	0	0	0	0	0	0	0	0	0	0	20	40	60	80	100	120	140
Ni	0	3.3	0	0	0	0	0	0	0	0	0	0	0	0	0	0	0	0	0	20	40	60	80	100	120	140
Pb	0	0.02	0	0	0	0	0	0	0	0	0	0	0	0	0	0	0	0	0	20	40	60	80	100	120	140
Se	0	0.5	0	0	0	0	0	0	0	0	0	0	0	0	0	0	0	0	0	20	40	60	80	100	120	140
Sr	0	-13.5	0	0	0	0	0	0	0	0	0	0	0	0	0	0	0	0	0	20	40	60	80	100	120	140
V	0	15.3	0	0	0	0	0	0	0	0	0	0	0	0	0	0	0	0	0	20	40	60	80	100	120	140
Zn	0	5.8	0	0	0	0	0	0	0	0	0	0	0	0	0	0	0	0	0	20	40	60	80	100	120	140
